# Supplementary material for: Harnessing magnetic fields: temporal–spatial enabling in water-splitting electrocatalysis
Source: Chem Sci. 2025 Sep 9;16(39):18309–17. doi: 10.1039/d5sc04314j (PMC12419466; doi:10.1039/d5sc04314j)
Supplement: SC-016-D5SC04314J-s004 [file SC-016-D5SC04314J-s004.zip]

Archive with 1 entries (1 files):
- Video 3.mp4
